# Supplementary material for: Machine Learning Approach to Support the Detection of Parkinson’s Disease in IMU-Based Gait Analysis
Source: Sensors (Basel). 2022 May 12;22(10):3700. doi: 10.3390/s22103700 (PMC9148133; doi:10.3390/s22103700)
Supplement: Supplementary file 1 [file sensors-22-03700-s001.zip]

Archive with 1 entries (1 files):
- sensors-1691681-supplementary.pdf
